# Supplementary material for: Poor Sleep Quality Associated With Enlarged Perivascular Spaces in Patients With Lacunar Stroke
Source: Front Neurol. 2022 Jan 28;12:809217. doi: 10.3389/fneur.2021.809217 (PMC8831757; doi:10.3389/fneur.2021.809217)
Supplement: Supplementary file 1 [file Table_1.XLSX]

## Sheet: BG-EPVS group and control group
group	age	sex	BMI	HBP	DM	SMOKING	ALKCOHOL	TC	TG	LDL	HDL	HbA1	BUN	Cr	PSQI	PSQI大于6	A	B	C	D	E	F	G	BRAIN ATROPHY	Fazekas scale
1	80	0	23.56	1	1	0	0	3.45	1.72	2.21	0.94	6.8	6.69	66.3	9	1	3	3	0	2	1	0	0	3	6
1	69	1	27.55	1	0	0	0	2.38	0.92	1.4	0.9	6.1	6.96	79	4	0	1	0	2	0	0	0	1	1	2
1	76	1	25.4	1	1	0	0	3.78	1.44	1.7	1.6	7.5	10.72	102.9	7	1	1	1	2	1	0	0	2	2	5
1	76	0	24.44	1	1	0	0	4.38	0.9	3.4	1	6.4	9.4	56.7	3	0	1	0	1	0	0	0	1	2	6
1	83	1	28.72	1	0	0	0	3.75	1.1	2	1.4	5.2	7.34	92.2	5	0	1	0	1	1	1	0	1	2	6
1	62	0	21.08	1	1	0	0	3.38	1.19	2.3	0.9	8.8	3.64	49.3	1	0	0	1	0	0	0	0	0	1	6
1	71	0	20.83	1	0	0	0	4.98	2.53	3.1	0.9	5.9	7.74	54.3	5	0	1	0	2	1	0	0	1	1	5
1	63	1	25.95	0	0	1	1	3.75	1.01	1.7	1.9	6.7	8.28	66	2	0	1	0	0	1	0	0	0	1	4
1	63	0	23.01	0	0	0	0	5.49	1.28	3.6	1.5	5.9	5.94	45.4	0	0	0	0	0	0	0	0	0	0	5
1	78	0	23.67	1	1	0	0	4.54	1.46	2.7	1.3	9.9	6.77	39.9	6	1	1	2	1	0	1	0	1	2	4
1	74	0	22.22	1	1	0	0	4.31	1.06	2.8	1.3	9.3	5.49	46.9	14	1	3	3	3	3	1	0	1	1	6
1	74	0	22.15	1	0	0	0	3.96	0.45	1.7	2	5.8	4.48	50.8	9	1	2	2	2	1	0	1	1	2	5
1	71	0	20.2	0	0	0	0	3.64	0.99	2.5	0.9	5.8	6.79	55.8	4	0	1	1	1	0	0	0	1	2	2
1	88	1	27.41	1	1	0	0	4.73	1.08	3	1.1	6.4	6.16	68.9	12	1	2	2	1	1	1	3	2	3	6
1	89	1	24.01	1	1	0	0	3.69	1.84	1.9	1.2	6.9	4.03	60.7	4	0	0	0	1	1	1	0	1	2	6
1	79	0	32.46	1	1	0	0	4.63	1.58	3.4	1	7.6	4.4	64.7	6	1	1	1	2	0	1	0	1	2	6
1	64	1	29.41	1	0	1	1	2.6	1.73	1	1.3	5.7	6.2	77.9	7	1	1	3	2	0	0	0	1	1	4
1	82	1	25.71	1	0	0	0	3.4	0.6	1.8	1.5	5.6	5.89	69.1	15	1	2	3	3	3	0	3	1	2	6
1	80	0	23.31	1	1	0	0	6.31	3.85	3.7	1.1	8.3	7.5	93.1	11	1	2	3	2	2	0	2	0	2	3
1	73	1	21.97	0	1	0	0	3.63	1.08	2	1.3	6	3.89	64.2	4	0	1	1	0	0	0	0	2	1	6
1	78	1	20.76	0	0	0	0	7.74	0.88	5	1.5	6.6	4.51	69.7	9	1	2	1	2	0	0	3	1	2	4
1	65	0	23.12	1	1	0	0	3.59	2.05	2.4	0.8	6.2	5.66	83.4	15	1	2	3	2	3	0	3	2	2	6
1	65	0	26.56	1	0	0	0	4.86	1.84	3.2	1.23	5.6	5.13	68.1	9	1	2	3	2	2	0	0	0	0	5
1	64	1	26.22	1	0	0	0	3.49	1.58	2.1	0.8	5.5	3.88	64.3	14	1	3	3	3	3	0	0	2	1	3
1	77	0	22.37	1	1	0	0	3.52	0.87	1.7	1.6	6	6.83	65.2	20	1	3	3	3	3	2	3	3	2	6
1	82	1	26.12	1	0	0	0	1.94	1.99	0.98	0.62	5.8	6.46	99.7	1	0	0	0	0	0	1	0	0	2	6
1	74	1	24.22	1	1	0	1	4.57	2.72	2.35	1.3	7.3	3.8	85.3	5	0	1	1	0	0	0	0	3	2	6
1	75	0	24.89	1	1	0	0	6.21	1.35	3.75	1.5	6.8	4.48	60.5	10	1	3	2	1	1	1	0	2	1	6
1	67	1	23.66	1	0	0	0	3.18	1.33	1.66	1.21	5.8	4.77	104.1	5	0	1	1	0	0	0	0	3	0	4
1	64	1	25.06	1	0	0	0	5.22	0.71	3.54	1.33	6.6	5.07	83.5	3	0	1	0	0	0	1	0	1	2	2
1	65	0	20.4	1	0	0	0	5.11	0.62	3.1	2.03	5.5	4.24	46.1	14	1	2	3	1	2	0	3	3	0	6
1	73	1	26.83	1	1	1	0	4.03	1.09	2.67	1.19	9.9	6.33	70.4	6	1	1	3	0	0	0	0	2	3	6
1	73	1	26.08	1	1	0	0	3.57	1.21	2.07	1.17	9.1	7.14	91.7	12	1	1	2	2	1	1	3	2	3	3
1	70	1	27.68	0	0	0	0	2.84	0.6	2.23	1.15	5.5	5.13	77.3	5	0	1	2	1	0	0	0	1	3	6
1	75	1	24.61	1	1	0	0	4.15	1.35	2.51	1.5	7.7	4.35	83.5	6	1	1	1	1	1	1	0	1	1	6
1	76	1	26.37	1	0	1	0	4.85	1.8	3.21	0.98	6.5	4.27	78.6	13	1	2	3	3	3	0	0	2	2	6
1	58	0	31.24	1	0	0	0	3.64	1.1	2.29	1.24	6.06	3.31	62.9	2	0	1	0	0	0	0	0	1	1	4
1	84	1	28.39	1	0	0	0	3.44	1.18	2.6	1.1	6.4	7.53	92.4	0	0	0	0	0	0	0	0	0	3	6
1	76	1	23.05	1	0	0	0	3.82	1.21	2.2	1.4	5.5	3.88	46.9	4	0	1	0	1	0	1	0	1	2	6
1	64	0	25.59	1	0	0	0	3.96	2.16	2.6	0.8	5.8	5.16	51	16	1	2	3	3	3	0	0	1	1	3
1	81	0	24.38	0	0	0	0	4.9	1.99	3.1	1	5.2	6.44	56.7	6	1	1	2	0	0	1	0	2	3	6
1	85	0	20.44	1	0	0	0	4.8	1.54	2.7	1.2	5.8	8.03	69.4	17	1	3	3	3	3	1	3	1	2	6
1	72	1	25.95	0	0	0	0	4.52	1.47	2.6	1.5	5.9	5.75	68.7	2	0	0	0	0	1	0	0	1	1	5
1	73	0	23.12	0	1	0	0	3.95	3.13	2	0.8	6.9	5.06	33.4	6	1	1	2	1	2	0	0	0	1	3
1	67	1	27.72	1	0	0	1	2.8	2.27	1.2	0.6	5.9	4.01	84.8	4	0	1	1	0	1	0	0	1	1	3
1	70	1	26.56	1	1	1	1	4.97	1.23	3	1.3	6.6	4.52	77	6	1	1	1	2	1	0	0	1	3	6
1	82	1	24.8	0	0	0	0	3.38	0.64	1.7	1.5	6.1	9.75	75.2	10	1	1	1	3	2	1	0	2	2	6
1	81	1	26.12	1	0	0	0	3.95	1.21	2.3	1.2	4.9	4.92	90.6	11	1	2	1	3	3	1	0	1	2	6
1	59	1	28.96	1	0	1	1	4.89	1.63	3.4	0.9	5.9	6.78	63.1	1	0	0	0	0	0	0	0	1	0	3
1	78	0	23.5	1	0	0	0	4.86	1.41	3.2	1.2	5.6	5.15	52.1	16	1	3	2	3	3	1	3	1	2	6
1	67	1	32.28	1	1	1	1	3.61	2.49	2.2	1	7.2	12.68	48	3	0	0	0	0	1	0	0	2	1	6
1	69	1	19.1	1	1	1	1	4.23	1.14	2.3	1.2	8.2	3.8	67.6	2	0	1	0	0	0	0	0	1	1	4
1	77	1	25.95	1	1	1	1	3.25	0.99	2	1.1	6.9	4.19	69	9	1	1	2	2	1	1	0	2	2	6
1	79	0	20.4	0	1	0	0	6.01	2.97	3.5	1.3	8.8	5.79	42.4	6	1	2	2	0	0	1	0	1	2	3
1	61	1	24.31	1	1	0	0	3.43	1.24	2.5	0.8	7.1	4.64	54	4	0	1	0	2	0	0	0	1	1	3
1	76	1	23.12	1	0	0	0	3.56	0.86	2	1	6.3	7.35	77	13	1	2	3	3	3	0	0	2	3	6
1	60	1	23.42	1	0	1	1	3.89	1.45	2.2	1.2	5.1	4.66	83.4	4	0	1	0	2	0	0	0	1	2	4
1	63	1	26.22	1	0	0	0	3.95	1.43	2.7	0.8	5.5	4.14	68.8	8	1	1	1	3	3	0	0	0	0	6
1	77	0	23.31	1	1	0	0	3.37	1.44	1.7	0.8	6.4	5.66	61.4	12	1	2	3	3	1	1	0	2	2	6
1	89	1	22.86	1	1	0	0	3.69	1.84	1.9	1.2	6.9	4.03	60.7	7	1	1	1	0	1	1	1	2	2	6
1	56	1	20.28	1	0	1	1	6.38	1.96	3.7	1.2	6	7.07	98.4	13	1	2	3	3	3	1	0	1	1	4
1	61	0	21.77	1	0	0	0	4.2	1.48	2.3	1.4	5.7	6.36	56.9	13	1	3	3	2	0	0	3	2	0	4
1	67	0	30.8	1	1	0	0	5.12	2.57	3.5	1.4	8.6	4.61	56.1	1	0	0	1	0	0	0	0	0	1	5
1	74	1	21.77	0	0	0	0	5.64	1.1	3.4	1.3	5.6	7.97	105.5	6	1	1	0	0	1	1	0	3	2	6
1	75	1	24.61	1	0	0	0	2.68	0.4	0.9	1.2	6	6.96	70.9	6	1	1	1	1	1	1	0	1	1	6
1	80	1	24.22	1	0	1	0	4.84	2.07	3.8	0.9	6	3.46	56.7	8	1	2	3	0	0	1	0	2	2	6
1	71	1	25.59	0	0	0	0	3.48	0.93	2	1.2	6	5.49	58.9	2	0	1	0	0	0	1	0	0	0	5
1	54	1	25.65	1	0	1	1	3.52	0.78	2.3	1.1	5.3	5.28	75.6	2	0	1	1	0	0	0	0	0	0	4
1	70	0	24.88	1	1	0	0	3.41	2.7	1.6	1	6.5	4.95	48.5	1	0	1	0	0	0	0	0	0	0	3
1	76	1	25.91	0	0	0	0	4.47	1.28	3.5	0.9	5.4	5.93	73.1	14	1	2	3	3	3	1	0	2	0	2
1	59	1	22.86	1	0	1	0	4.96	1.27	3.5	1.3	5.8	5.39	65.2	5	0	1	1	0	1	1	0	1	0	2
1	67	0	28.15	1	0	0	0	3	0.51	1.4	1.4	6	5.02	55.3	3	0	0	0	1	0	1	0	1	0	2
1	71	1	25.95	1	0	1	0	5.26	1.05	4.6	0.8	5.7	5.94	70.3	3	0	0	1	0	0	1	0	1	2	6
1	63	1	28.69	1	0	1	1	4.35	1.14	3	1.1	5.4	7.92	65.6	2	0	1	1	0	0	0	0	0	0	4
1	66	0	25.28	1	0	1	1	5.39	2.17	3.1	1.6	5.2	3.69	62.3	2	0	1	1	0	0	0	0	0	0	6
1	71	1	24.09	1	0	0	0	4.77	1.03	3.9	0.9	5.3	3.55	51	7	1	0	1	3	0	1	0	2	1	6
1	67	0	22.49	1	1	0	0	4.15	1.32	2.4	1.2	7.3	10.85	88.6	1	0	0	0	0	0	1	0	0	1	5
1	73	1	25.69	1	1	1	1	3.71	1.21	2.5	1	7.2	9.95	134.8	4	0	1	0	0	0	1	0	2	1	6
1	77	1	23.03	1	1	0	0	4.21	1.63	2.5	1.1	6.4	10.5	93.1	10	1	1	2	2	3	1	0	1	1	4
1	62	1	19.57	1	0	1	1	4.06	1.38	2.2	1.3	6.01	6.92	77.9	6	1	1	1	1	1	0	0	2	0	2
1	76	1	24.77	1	0	1	1	6.07	2.35	3.8	1.1	5.9	8	130.1	14	1	2	3	2	1	1	3	2	0	6
1	66	1	31.24	1	0	0	1	3.05	0.86	2	0.9	4.3	5.71	66.9	2	0	1	0	0	0	0	0	1	2	6
1	64	0	22.48	0	0	0	0	4.57	1.32	3.1	1	6.1	5.85	71.7	11	1	2	1	3	3	0	0	2	1	6
1	62	0	23.83	0	0	0	0	6.21	2.46	4.3	1.3	5.7	6.04	65.7	7	1	2	1	2	1	0	0	1	0	4
1	50	0	29.3	1	0	0	0	5.72	2.98	3.6	1.4	6.2	3.38	45.7	14	1	3	3	3	3	1	0	1	2	6
1	58	0	24.22	1	1	0	0	4	1.54	2.5	1.1	8.2	4.42	58.4	2	0	0	0	1	0	1	0	0	1	3
1	68	0	24.44	0	0	0	0	5.23	3.7	2.7	1.1	5.6	7.48	59.7	13	1	3	3	3	3	0	0	1	0	2
1	73	1	27.04	1	0	0	0	4.93	2.24	3.1	0.9	6.2	4.1	81.7	13	1	3	3	3	0	1	0	3	1	5
1	78	1	24.45	0	0	1	0	3.89	1.14	2.9	0.9	5.3	4.59	76.5	5	0	1	1	1	0	1	0	1	1	3
1	57	1	23.24	1	1	1	0	4.09	1.96	2.8	1	5.6	8.16	84.6	6	1	1	3	0	1	1	0	0	1	6
1	61	1	25.95	1	1	1	0	4.74	2.94	2.9	0.9	9.9	4.57	81.8	9	1	1	2	1	2	0	0	3	2	4
1	79	0	26.81	1	1	0	0	7.2	1.79	3.8	2.2	6.8	9.08	171.7	6	1	1	1	1	1	1	0	1	1	6
1	62	1	28.33	1	0	1	1	3.58	1.22	1.9	0.9	5.7	5.41	84.9	7	1	2	2	1	1	0	0	1	0	2
1	79	0	27.34	1	0	0	0	5.69	1.02	3.5	2	5.5	4.78	69.4	15	1	3	3	3	3	0	0	3	1	6
1	69	0	26.44	1	0	0	0	5.17	0.96	3.3	1.5	5.5	6.97	64	6	1	2	1	1	1	0	0	1	1	6
1	85	0	22.94	0	1	0	0	5.98	1.93	3.2	1.3	6.1	5.56	55.1	7	1	2	0	2	2	0	0	1	1	4
1	78	1	22.95	1	0	0	0	3.29	0.67	2.1	1.2	5.4	4.6	64.2	4	0	1	2	0	1	0	0	0	2	6
1	76	0	22.19	1	0	0	0	4.98	1.3	3.2	1.1	5.6	6.59	56.7	10	1	2	3	2	2	0	0	1	0	2
1	72	1	26.83	1	0	0	0	3.65	0.85	1.8	1.1	5.7	7.85	73.4	13	1	3	2	3	2	0	0	3	2	6
1	67	1	21.22	0	1	0	0	2.63	0.99	1.4	0.8	8.1	5.93	91	4	0	0	0	0	0	1	2	1	0	2
1	79	0	20.2	1	1	0	0	4.21	0.89	3.1	1.1	5.7	4.44	64.7	6	1	1	1	1	2	0	0	1	0	6
1	68	0	29.52	1	1	0	0	5.03	0.92	3.8	1.2	6.1	4.83	57.6	6	1	1	0	2	0	1	0	2	0	4
1	58	1	26.99	1	0	1	1	5.3	2.16	3.8	1	5.4	4.61	52.1	4	0	1	1	1	0	0	0	1	0	6
1	84	0	22.83	1	0	0	0	3.94	0.77	2.4	1.5	5.7	5.78	91	13	1	3	3	2	3	0	0	2	3	5
1	80	1	27.12	0	0	1	0	4.88	0.63	3.4	1.2	5.3	6.29	69.6	3	0	1	0	0	0	1	0	1	1	6
1	70	1	19.94	1	1	0	0	4.93	2.9	2.2	2.2	8.1	5.63	74.3	8	1	2	1	2	2	1	0	0	1	2
1	84	0	24.34	1	1	1	0	3.45	1.21	2	1	7.2	3.63	75	5	0	1	1	1	2	0	0	0	1	4
1	60	1	26.2	0	0	1	0	5.4	3.33	3.8	0.9	5.3	4.65	72.5	7	1	1	1	2	3	0	0	0	1	2
1	78	1	25.1	0	0	1	1	2.77	0.99	1.6	0.8	6.1	6.41	88.6	8	1	1	1	1	1	1	0	3	2	5
1	55	1	23.67	0	0	0	0	5.54	1.77	3.7	1	5.1	2.58	64.2	3	0	1	0	0	1	0	0	1	0	1
1	55	1	24.22	1	1	1	1	4.66	3.29	2	1	7	7.58	87.8	8	1	2	3	0	0	0	2	1	1	3
1	66	1	29.73	1	1	1	1	2.15	1.7	0.9	0.6	7.8	5.45	64.4	4	0	1	1	1	1	0	0	0	0	5
1	74	0	23.8	1	1	0	0	4.26	0.95	2.8	1.1	6.4	5.05	48.6	13	1	2	1	2	3	1	1	3	1	6
1	61	1	27.12	1	0	0	0	4.43	1.54	3.4	0.9	5.8	4.11	56.3	4	0	1	0	1	1	0	0	1	1	6
0	85	1	25.76	1	0	1	0	4.77	2.1	3.21	0.89	5.6	5.61	110.9	7	1	1	0	2	0	1	0	3	3	2
0	69	0	24.35	0	0	0	0	4.73	1.05	2.49	1.66	5.9	3.47	51.1	4	0	1	0	0	1	0	0	2	0	1
0	79	0	28.72	1	0	1	0	6.32	1.35	4.34	1.31	8.5	4.02	50.8	2	0	0	1	0	0	1	0	0	1	2
0	72	0	24.14	1	1	0	0	3.85	1.18	2.2	1.2	6.7	9.68	104.6	7	1	1	1	2	0	1	0	2	0	6
0	91	1	22.49	1	0	0	0	3.86	1.1	1.91	1.25	6.8	9.96	119	3	0	0	1	0	0	1	0	1	3	3
0	67	1	25.35	0	1	1	1	4.73	4.23	2.94	0.84	7.2	5.47	78.1	11	1	2	2	2	3	1	0	1	0	2
0	74	0	27.53	1	0	0	0	3.25	1.4	1.22	1.34	5.9	4.78	54.3	15	1	2	3	3	3	1	0	3	2	6
0	69	0	22.95	1	1	0	0	7.35	15.19	2.49	0.9	8.8	5.93	65.3	10	1	2	3	1	1	0	0	3	2	6
0	88	0	25.78	1	1	0	0	3.38	0.71	1.67	1.43	6.8	8.52	66	13	1	2	3	1	2	0	3	2	2	5
0	73	0	24.03	1	0	0	0	4.55	1.63	2.39	1.4	6.2	5.05	71.4	3	0	1	1	0	1	0	0	0	1	3
0	62	0	22.76	1	0	0	0	3.85	1.28	2.33	0.99	5.5	3.55	66.7	4	0	1	1	1	0	0	0	1	1	1
0	70	1	22.72	1	0	1	0	3.89	2.76	1.91	0.93	6.2	5.06	85	10	1	2	2	1	2	0	0	3	1	3
0	73	1	26.81	0	1	0	0	2.87	0.95	1.52	1.07	7.7	5.02	91.9	2	0	1	0	1	0	0	0	0	1	2
0	77	1	27.77	1	1	1	0	4.33	1.27	2.79	1.15	13.2	2.8	63.5	3	0	1	1	0	0	0	0	1	2	6
0	66	1	27.14	0	0	0	0	4.51	1.21	2.53	1.35	6	4.32	77.2	5	0	1	1	1	1	0	0	1	0	2
0	69	1	27.77	0	0	1	0	5.46	1.95	3.4	1.1	6.8	4.05	112.9	3	0	0	0	0	0	0	0	3	1	5
0	74	1	22.99	1	0	1	0	5.77	1.93	4.2	1	6	3.17	58.5	5	0	2	0	0	0	0	0	3	1	3
0	79	0	24.91	0	1	0	0	3.41	1.14	2	1	8	3.34	44.4	4	0	0	1	0	0	0	0	3	1	3
0	74	0	24.45	0	0	0	1	5.8	0.93	3.2	1.9	5.6	3.83	53.4	6	1	1	1	0	1	0	0	3	1	5
0	57	1	27.31	1	0	1	0	4.89	3.45	2.6	0.9	5.3	5.61	78	4	0	0	1	1	0	1	0	1	0	4
0	67	0	21.22	0	1	1	0	5.04	3.18	2.5	0.9	8.8	6.82	45.4	5	0	1	1	0	0	1	0	2	1	2
0	64	1	24.77	0	0	1	1	3.47	1.55	2.1	0.8	6.2	3.57	57.1	5	0	0	0	2	1	1	0	1	1	3
0	61	1	22.64	1	1	0	0	3.93	1.21	1.9	1.2	7.8	6.27	69.6	9	1	1	1	3	2	1	0	1	1	6
0	65	1	22.49	1	0	1	0	1.9	0.56	0.6	0.9	7.6	4.21	50	10	1	1	0	3	2	1	0	3	1	4
0	59	1	23.32	0	0	1	1	4.24	0.89	3	0.8	7.8	7.83	74.3	13	1	2	3	2	2	1	0	3	1	2
0	59	1	25.95	1	1	0	1	6.64	2.14	5.1	1	7.1	4	45.8	3	0	0	0	1	1	0	0	1	0	1
0	64	1	26.83	1	1	1	1	4.89	1.8	3.3	0.9	9.7	3.44	45.7	13	1	2	3	3	3	0	0	2	2	4
0	61	1	22.2	1	1	1	1	5.4	4.03	2.7	1.2	9	4.6	54.6	13	1	2	3	2	2	0	2	2	0	5
0	55	1	27.68	1	0	1	0	3.2	1.35	2.1	0.8	6.2	5.23	62.9	2	0	1	0	1	0	0	0	0	0	0
0	60	1	25.71	0	0	1	0	5.04	2.05	3.3	1.5	5.3	4.97	80.3	4	0	1	1	1	0	0	0	1	1	2
0	70	1	24.22	1	1	0	0	4.08	0.61	1.2	2.5	10.6	6.83	56.5	10	1	2	1	3	3	0	0	1	1	2
0	85	0	22.89	1	1	0	0	5.11	1.82	3.2	1.2	6.7	4.34	46.7	4	0	1	0	0	1	0	0	2	1	4
0	73	0	24.03	1	1	0	0	7.85	10.41	2.7	1.6	7.4	7.39	115.7	11	1	3	3	3	2	0	0	0	1	3
0	80	0	24.61	1	0	0	0	4.17	1.74	2.6	1.1	5.5	3.43	52.3	9	1	2	3	2	0	0	2	0	0	5
0	86	0	19.92	0	0	0	0	3.25	0.77	1.8	1.2	6.1	1.86	38.1	9	1	2	3	3	0	0	0	1	0	2
0	65	1	19.59	1	0	1	1	5.58	1.02	3.8	1.3	9.3	3.41	35.5	13	1	3	2	2	3	0	0	3	0	2
0	70	0	31.11	0	1	0	0	9.13	2.1	4.5	1.9	9.9	7.45	55.7	1	0	0	0	1	0	0	0	0	0	4
0	64	1	22.49	1	0	1	1	6.27	3.38	3.96	1.17	5.7	4.36	86.7	6	1	3	0	0	0	0	0	3	1	2
0	69	0	26.17	0	1	0	0	5.47	1.1	3.4	1.5	7.1	5.52	53.5	5	0	1	2	0	0	1	0	1	0	1
0	66	1	25.39	0	0	1	1	5.83	1.37	4.3	1.4	6.3	3.14	58.7	6	1	1	2	1	0	1	0	1	1	2
0	68	1	23.32	0	0	1	1	5.05	1.87	3.4	1	5.8	3.2	58.1	14	1	2	3	2	3	1	0	3	0	1
0	72	0	25.34	1	1	0	0	4.22	1.73	1.6	1.6	9.5	4.83	62.5	4	0	1	0	1	0	1	0	1	0	2
0	52	1	28.34	0	0	0	0	4.44	0.83	2.3	1.8	4.9	6.91	80.7	5	0	1	1	0	0	0	0	3	0	2
0	66	1	26.99	1	1	1	1	2.92	2.05	1.3	0.8	7.6	4.81	56	5	0	1	0	1	1	1	0	1	2	4
0	52	1	22.2	1	0	0	0	5.9	0.64	4.1	1.4	7.8	3.72	52.9	2	0	0	0	1	1	0	0	0	0	5
0	76	1	26.57	1	1	1	0	4.95	2.11	3.3	0.8	7.9	6.49	152.6	8	1	0	3	1	2	1	0	1	1	2
0	87	1	26.83	1	0	0	0	3.47	0.65	2	1.1	5.3	3	69.5	13	1	2	0	1	2	2	3	3	2	3
0	70	1	28.32	0	0	1	0	4.51	0.65	3.2	1.2	5.7	8.05	103.3	3	0	0	0	0	1	1	0	1	1	0
0	86	0	22.89	1	1	0	0	4.15	1.86	2.4	1.4	8.5	3.87	56.6	1	0	0	0	0	0	1	0	0	2	6
0	71	1	27.89	1	1	0	0	3.21	1.04	1.3	1.4	6.8	8.83	141.8	2	0	1	0	0	0	1	0	0	2	5
0	63	1	17.72	1	0	1	1	4.77	2.27	3.2	1.1	6.3	5.1	85.7	5	0	1	2	0	0	1	0	1	1	1
0	76	1	23.88	0	1	1	0	4.22	0.86	2.8	1.2	9.4	6.24	71.5	9	1	2	1	2	0	1	0	3	2	2
0	68	1	27.68	1	0	1	0	3.64	0.68	2.3	1	5.4	4.24	55.8	11	1	2	3	2	3	1	0	0	1	1
0	69	1	24.61	1	0	0	0	3.45	1.76	2.4	0.6	5.4	8.16	88.9	3	0	1	1	0	0	1	0	0	1	1
0	65	1	27.76	1	0	1	1	4.17	1.35	2.9	0.8	4.9	4.07	65.1	8	1	1	1	0	2	2	0	2	1	1
0	83	1	20.57	1	1	0	0	2.43	0.55	1.1	1.1	8.3	2.84	43.6	10	1	1	1	3	3	1	0	1	2	2
0	59	1	24.45	1	0	1	0	5.49	2.5	3.4	1.2	5.7	3.24	67.3	2	0	0	0	0	0	1	0	1	1	3
0	57	1	25.28	1	0	1	0	4.35	1.72	2.7	1.1	5.4	5.83	68.6	16	1	3	3	3	3	1	3	0	1	2
0	63	1	23.88	1	1	1	0	5.32	1.18	3.6	1.2	7.1	5.02	78.9	6	1	1	1	1	1	1	0	1	1	2
0	67	1	29.05	0	1	1	1	5.26	1.77	3	1.8	9.7	5.07	74	6	1	1	1	1	1	1	0	1	1	6
0	65	1	23.67	1	1	0	0	3.85	0.73	2.5	1.1	7.8	5.32	62.6	4	0	1	2	0	1	0	0	0	1	4
0	82	0	33.2	1	1	0	0	5.05	2.16	3.2	1.2	8	3.51	64	3	0	0	1	0	1	0	0	1	0	4
0	59	1	26.83	1	0	1	1	4.57	1.54	2.9	1.3	5.1	3.84	73.5	4	0	1	1	1	1	0	0	0	0	2
0	59	1	30.8	0	1	1	0	3.78	1.89	2.3	0.9	8	3.61	80.5	3	0	1	0	1	0	0	0	1	0	0
0	68	0	24.14	1	1	1	0	3.91	1.18	2.3	1.2	7.4	6.54	58.7	4	0	1	1	0	1	1	0	0	0	2
0	85	1	21.3	1	0	1	1	5.06	0.91	3.6	1.2	5.9	7.22	97.7	4	0	1	0	1	1	0	0	1	0	2
0	66	1	21.77	0	0	0	0	4.77	1.47	3.4	0.8	5.4	4.87	74.2	0	0	0	0	0	0	0	0	0	0	2
0	67	1	25.77	0	0	1	1	6.43	4.37	3.7	1.2	6.1	4.53	92.6	3	0	1	0	1	1	0	0	0	0	2
0	76	1	29.41	0	1	0	0	3.16	1.5	1.9	0.7	8.4	5.11	72.7	6	1	1	0	2	2	0	0	1	0	2
0	70	1	20.66	1	0	1	1	2.4	1.17	1	0.9	5.3	6.24	92.6	2	0	1	1	0	0	0	0	0	0	4
0	53	1	31.27	0	0	1	1	7.09	1.68	4.3	1.5	11.4	4.63	48.5	2	0	1	0	0	0	0	0	1	0	2
0	74	0	23.66	1	1	0	0	3.5	1.29	2.1	1.2	7.1	4.22	65.8	3	0	1	1	0	0	0	0	1	1	6
0	88	0	20.7	0	0	0	0	2.85	0.94	1.8	0.5	6	9.4	116.2	7	1	2	0	1	2	0	0	2	1	4
0	56	1	31.14	1	0	0	0	4.42	2.8	2.2	0.9	9.4	4.34	71.5	5	0	1	1	1	1	0	0	1	0	5
0	74	1	26.12	0	1	0	0	2.63	0.99	1.2	0.8	8.1	5.93	91	4	0	1	1	1	1	0	0	0	0	2
0	49	1	27.55	1	1	1	0	6.22	5.48	3.1	0.9	6.9	9.15	200.5	4	0	1	1	1	1	0	0	0	0	1
0	72	1	22.77	1	0	0	0	4.4	1.18	3.1	1	5.6	4.68	74.8	1	0	1	0	0	0	0	0	0	1	2
0	62	0	28.23	1	0	0	0	4.73	1.39	2.8	1.3	6.38	3.58	54.5	1	0	0	0	0	0	0	0	1	0	6
0	68	0	26.04	1	0	0	0	4.12	1.23	3	0.9	5.4	3.97	54.5	0	0	0	0	0	0	0	0	0	0	1
0	91	1	23.15	1	0	0	0	3.87	1.53	2.2	1.2	5.7	4.92	68.5	9	1	2	0	2	1	1	0	3	2	6
0	84	0	24.03	1	0	0	0	3.76	0.74	1.7	1.6	6.2	7.47	102.4	2	0	0	1	0	1	0	0	0	2	6
0	63	1	33.61	1	1	1	0	4.32	1.55	3.3	0.9	6.6	3.82	84.1	1	0	0	0	0	0	1	0	0	0	2
0	53	1	26.57	1	1	1	1	5.42	2.37	4	1.1	8.6	4.67	79.1	3	0	0	0	0	0	0	2	1	0	2
0	55	1	21.61	1	0	1	1	3.18	0.72	1.3	1.5	4.5	2.09	60.2	1	0	0	0	0	0	1	0	0	0	2
0	77	0	23.31	1	1	0	0	5.23	3.1	3.2	0.9	7	4.04	46.4	3	0	1	1	0	0	1	0	0	0	2
0	67	0	30.12	1	1	0	0	3.46	2.78	1.8	1.1	9.4	5.58	60.7	12	1	2	3	2	1	1	3	0	0	4
0	76	1	24.61	1	0	0	0	4.42	1.27	2.5	1.4	6.2	3.62	63.5	1	0	0	0	0	0	1	0	0	1	2
0	68	1	27.04	1	1	0	0	3.6	1.28	2	1.1	6.9	4.99	59.4	3	0	1	0	1	0	0	0	1	1	2
0	79	0	24.03	0	0	0	0	5.97	1.4	3.5	1.7	5.6	6.49	62	11	1	2	3	1	2	1	1	1	1	2
0	59	1	27.68	1	1	0	0	3.72	0.99	2.1	1.1	6.9	3.58	56.6	7	1	2	3	0	1	0	0	1	1	6
0	68	1	31.14	1	0	1	0	3.46	3.75	1.6	0.7	5.9	7.77	94.6	3	0	1	1	1	0	0	0	0	0	4
0	60	1	24.8	1	1	1	0	3.71	1.39	2.1	1	6.8	3.97	69.6	3	0	1	1	0	0	1	0	0	1	2
0	78	1	27.68	1	1	0	0	3.81	1.11	2.3	1	6.5	3.95	76	3	0	1	1	0	0	0	0	1	2	6
0	68	0	30.12	1	1	0	0	3.84	2.4	2	0.9	6.5	3.84	56.8	3	0	0	1	1	1	0	0	0	0	2
0	72	0	27.34	1	1	0	0	7.36	1.83	5.3	1.6	11.6	8.32	55	3	0	1	1	0	0	0	0	1	1	2
0	63	0	21.45	0	1	0	0	5.14	2.68	3	1.1	9.3	5.87	45.5	3	0	1	1	1	0	0	0	0	1	1
0	81	0	24.44	1	0	0	0	3.6	0.56	1.9	1.4	5.6	3.35	34	5	0	0	1	0	1	0	0	3	2	6
0	55	1	32.04	0	0	1	0	6.2	2.91	4.4	0.9	6.3	5.29	59.1	1	0	0	0	0	0	0	0	1	0	1
0	74	1	22.49	1	1	1	0	3.51	0.35	1.7	1.4	10	4.82	50.7	4	0	1	0	1	1	0	0	1	2	6
0	60	1	22.04	0	1	1	1	5.8	1.9	3.7	1.3	13.2	6.31	44.7	1	0	0	0	1	0	0	0	0	0	1
0	71	1	27.18	1	0	0	0	4.08	1.24	2.7	1.1	5.6	6.59	47.6	3	0	0	1	1	0	0	0	1	1	2
0	78	1	26.03	1	1	1	0	3.93	0.88	1.9	1.4	7.9	12.13	154.3	1	0	0	0	0	0	0	0	1	1	2
0	71	1	25.35	0	1	1	1	6.39	2.22	5	1	8.7	4.98	79.5	3	0	1	1	0	0	0	0	1	1	3
0	66	1	26.37	0	0	1	0	4.55	1.42	2.8	1.3	7.7	4.44	55	1	0	1	0	0	0	0	0	0	1	5
0	52	1	24.22	1	1	0	0	4.27	1.1	3.2	1	7.5	3.78	72.5	1	0	0	1	0	0	0	0	0	0	0
0	71	0	24.57	1	0	0	0	4.9	1.34	2.9	0.9	6.1	4.35	51.1	1	0	0	0	0	0	1	0	0	0	4
0	78	0	26.73	1	1	0	0	3.2	0.74	1.6	1.2	10.2	3.53	48.4	4	0	1	1	1	1	0	0	0	0	2
0	59	1	27.04	1	1	0	0	3.79	1.76	1.9	1.1	8.1	5.87	100.3	3	0	1	1	0	0	1	0	0	1	6
0	73	1	22.86	0	0	1	1	4.69	0.93	3.6	1	5.5	4.75	71.5	3	0	1	0	1	0	0	0	1	1	5
0	76	0	23.42	1	0	1	0	5.93	5.5	2.8	0.9	5.8	6.98	62.8	6	1	1	1	1	1	1	0	1	0	6
0	72	0	24.92	0	0	0	0	5.69	1.17	3.4	1.2	5.3	6.9	43.1	2	0	0	0	0	0	0	0	2	1	3
0	64	0	28.57	1	1	0	0	4.8	2.08	3.1	1.1	6.9	5.43	49.6	3	0	1	1	0	0	0	0	1	0	2
0	86	0	22.03	1	0	0	0	3.57	1.12	2.2	0.9	5.9	5.9	54.6	4	0	1	0	1	0	0	0	2	0	3
0	71	1	31.83	1	1	1	1	2.61	1.5	1.3	0.7	5.6	6.19	87.1	2	0	0	0	0	0	0	0	2	1	5

## Sheet: WM-EPVS group and control group
group	age	sex	BMI	HBP	DM	SMOKING	ALKCOHOL	TC	TG	LDL	HDL	HbA1	BUN	Cr	A	B	C	D	E	F	G	PSQI	PSQI大于6	BRAIN ATROPHY	Fazekas scale
1	83	0	24.74	0	0	0	0	4.9	1.99	3.1	1	5.2	6.44	56.7	1	2	1	1	1	0	3	9	1	3	6
1	87	0	22.67	1	0	0	0	4.8	1.54	2.7	1.2	5.8	8.03	69.4	3	3	3	3	1	3	1	17	1	2	6
1	83	1	26.12	1	0	0	0	3.95	1.21	2.3	1.2	4.9	4.92	90.6	2	1	3	3	1	0	3	13	1	2	6
1	79	1	25.95	1	1	1	1	3.25	0.99	2	1.1	6.9	4.19	69	1	2	2	1	1	0	3	10	1	2	6
1	81	0	22.89	0	1	0	0	6.01	2.97	3.5	1.3	8.8	5.79	42.4	2	2	0	0	1	0	1	6	1	2	3
1	65	1	22.64	1	0	0	0	3.95	1.43	2.7	0.8	5.5	4.14	68.8	1	1	3	3	0	0	1	9	1	0	6
1	82	1	22.49	1	0	1	0	4.84	2.07	3.8	0.9	6	3.46	56.7	2	3	0	0	1	0	2	8	1	2	6
1	78	1	25.91	0	0	0	0	4.47	1.28	3.5	0.9	5.4	5.93	73.1	2	3	3	3	1	0	2	14	1	0	2
1	73	1	24.09	1	0	0	0	4.77	1.03	3.9	0.9	5.3	3.55	51	0	1	3	0	1	0	2	7	1	1	6
1	78	1	24.77	1	0	1	1	6.07	2.35	3.8	1.1	5.9	8	130.1	2	3	2	1	1	3	2	14	1	0	6
1	59	1	23.32	1	1	0	0	4.09	1.96	2.8	1	5.6	8.16	84.6	1	3	1	1	1	0	0	7	1	1	6
1	63	1	25.34	1	1	1	0	4.74	2.94	2.9	0.9	9.9	4.57	81.8	1	2	1	2	0	0	3	9	1	2	4
1	64	1	28.34	1	0	1	1	3.58	1.22	1.9	0.9	5.7	5.41	84.9	2	2	1	1	0	0	1	7	1	0	2
1	78	0	26.99	1	0	0	0	4.98	1.3	3.2	1.1	5.6	6.59	56.7	2	3	2	2	0	0	1	10	1	0	2
1	81	0	20.2	1	1	0	0	4.21	0.89	3.1	1.1	5.7	4.44	64.7	1	1	1	2	0	0	1	6	1	0	6
1	70	0	29.52	1	1	0	0	5.03	0.92	3.8	1.2	6.1	4.83	57.6	1	0	2	0	1	0	2	6	1	0	4
1	62	1	26.99	0	0	1	0	5.4	3.33	3.8	0.9	5.3	4.65	72.5	1	1	2	3	0	0	0	7	1	1	2
1	57	1	24.22	1	1	1	1	4.66	3.29	2	1	7	7.58	87.8	2	3	0	0	0	2	1	8	1	1	3
1	80	1	22.46	1	0	1	0	4.77	2.1	3.21	0.89	5.6	5.61	110.9	1	0	2	0	1	0	3	7	1	3	2
1	56	1	26.57	1	1	0	0	3.93	1.21	1.9	1.2	7.8	6.27	69.6	1	1	3	2	1	0	1	9	1	1	6
1	56	1	26.12	1	1	1	1	5.4	4.03	2.7	1.2	9	4.6	54.6	2	3	2	2	0	2	2	13	1	0	5
1	65	1	24.22	1	1	0	0	4.08	0.61	1.2	2.5	10.6	6.83	56.5	2	1	3	3	0	0	1	10	1	1	2
1	68	0	24.03	1	1	0	0	7.85	10.41	2.7	1.6	7.4	7.39	115.7	3	3	3	2	0	0	0	11	1	1	3
1	60	1	19.59	1	0	1	1	5.58	1.02	3.8	1.3	9.3	3.41	35.5	3	2	2	3	0	0	3	13	1	0	2
1	61	1	22.89	0	0	1	1	5.83	1.37	4.3	1.4	6.3	3.14	58.7	1	2	2	1	1	0	1	8	1	1	2
1	62	1	27.89	0	1	1	1	5.26	1.77	3	1.8	9.7	5.07	74	1	1	1	1	1	0	1	6	1	1	6
1	64	0	21.08	1	1	0	0	3.38	1.19	2.3	0.9	8.8	3.64	49.3	0	1	0	0	0	0	0	1	0	1	6
1	73	0	20.2	0	0	0	0	3.64	0.99	2.5	0.9	5.8	6.79	55.8	1	1	1	0	0	0	1	4	0	2	2
1	73	1	24.46	0	0	0	0	3.48	0.93	2	1.2	6	5.49	58.9	1	0	1	1	1	0	0	4	0	0	5
1	56	1	27.68	1	0	1	1	3.52	0.78	2.3	1.1	5.3	5.28	75.6	1	1	0	0	0	0	0	2	0	0	4
1	72	0	24.88	1	1	0	0	3.41	2.7	1.6	1	6.5	4.95	48.5	1	0	1	0	0	0	0	2	0	0	3
1	61	1	22.86	1	0	1	0	4.96	1.27	3.5	1.3	5.8	5.39	65.2	1	1	0	1	1	0	1	5	0	0	2
1	69	0	28.15	1	0	0	0	3	0.51	1.4	1.4	6	5.02	55.3	0	0	2	1	1	0	1	5	0	0	2
1	73	1	24.61	1	0	1	0	5.26	1.05	4.6	0.8	5.7	5.94	70.3	0	1	0	0	1	0	1	3	0	2	6
1	65	1	28.69	1	0	1	1	4.35	1.14	3	1.1	5.4	7.92	65.6	1	1	1	0	0	0	0	3	0	0	4
1	69	0	23.53	1	1	0	0	4.15	1.32	2.4	1.2	7.3	10.85	88.6	0	0	0	0	1	0	0	1	0	1	5
1	69	1	22.86	0	1	0	0	2.63	0.99	1.4	0.8	8.1	5.93	91	0	0	2	1	1	2	1	7	1	0	2
1	86	0	29.74	1	1	1	0	3.45	1.21	2	1	7.2	3.63	75	1	1	1	2	0	0	0	5	0	1	4
1	63	1	19.92	1	0	0	0	4.43	1.54	3.4	0.9	5.8	4.11	56.3	1	0	2	2	0	0	1	6	1	1	6
1	64	0	19.92	0	0	0	0	4.73	1.05	2.49	1.66	5.9	3.47	51.1	1	0	0	1	0	0	2	4	0	0	1
1	74	0	28.72	1	0	1	0	6.32	1.35	4.34	1.31	8.5	4.02	50.8	0	1	0	0	1	0	0	2	0	1	2
1	86	1	22.49	1	0	0	0	3.86	1.1	1.91	1.25	6.8	9.96	119	0	1	1	0	1	0	1	4	0	3	3
1	69	1	27.04	1	0	1	0	5.77	1.93	4.2	1	6	3.17	58.5	2	0	0	0	0	0	3	5	0	1	3
1	65	0	26.67	0	1	0	0	9.13	2.1	4.5	1.9	9.9	7.45	55.7	0	0	1	0	0	0	0	1	0	0	4
1	67	0	22.03	1	1	0	0	4.22	1.73	1.6	1.6	9.5	4.83	62.5	1	0	1	0	1	0	1	4	0	0	2
1	61	1	25.1	1	1	1	1	2.92	2.05	1.3	0.8	7.6	4.81	56	1	0	1	1	1	0	1	5	0	2	4
1	47	1	22.86	1	0	0	0	5.9	0.64	4.1	1.4	7.8	3.72	52.9	0	0	1	1	0	0	0	2	0	0	5
1	64	1	20.76	1	0	0	0	3.45	1.76	2.4	0.6	5.4	8.16	88.9	1	1	0	0	1	0	0	3	0	1	1
1	54	1	27.55	1	0	1	0	5.49	2.5	3.4	1.2	5.7	3.24	67.3	0	0	1	1	1	0	1	4	0	1	3
1	57	0	28.23	1	0	0	0	4.73	1.39	2.8	1.3	6.38	3.58	54.5	0	0	0	0	0	0	1	1	0	0	6
1	58	1	33.61	1	1	1	0	4.32	1.55	3.3	0.9	6.6	3.82	84.1	0	0	1	1	1	0	0	3	0	0	2
1	48	1	26.57	1	1	1	1	5.42	2.37	4	1.1	8.6	4.67	79.1	0	0	0	0	0	2	1	3	0	0	2
1	66	1	27.18	1	0	0	0	4.08	1.24	2.7	1.1	5.6	6.59	47.6	0	1	1	0	0	0	1	3	0	1	2
1	73	1	33.46	1	1	1	0	3.93	0.88	1.9	1.4	7.9	12.13	154.3	0	0	0	0	0	0	1	1	0	1	2
1	78	1	25.4	1	1	0	0	3.78	1.44	1.7	1.6	7.5	10.72	102.9	1	1	2	1	0	0	3	8	1	2	5
1	66	1	28.34	1	0	0	0	3.49	1.58	2.1	0.8	5.5	3.88	64.3	3	3	3	3	0	0	3	15	1	1	3
1	79	1	29.05	1	1	0	0	4.21	1.63	2.5	1.1	6.4	10.5	93.1	1	2	2	3	1	0	1	10	1	1	4
1	64	0	24.01	0	0	0	0	6.21	2.46	4.3	1.3	5.7	6.04	65.7	2	1	2	1	0	0	1	7	1	0	4
1	75	1	25.34	1	0	0	0	4.93	2.24	3.1	0.9	6.2	4.1	81.7	3	3	3	0	1	0	3	13	1	1	5
1	81	0	25.34	1	1	0	0	7.2	1.79	3.8	2.2	6.8	9.08	171.7	1	1	1	1	1	0	1	6	1	1	6
1	71	0	26.44	1	0	0	0	5.17	0.96	3.3	1.5	5.5	6.97	64	2	1	1	1	0	0	1	6	1	1	6
1	80	1	25.1	0	0	1	1	2.77	0.99	1.6	0.8	6.1	6.41	88.6	1	1	1	1	1	0	3	8	1	2	5
1	71	1	23.71	1	1	1	0	4.95	2.11	3.3	0.8	7.9	6.49	152.6	0	3	1	2	1	0	1	8	1	1	2
1	82	1	29.41	1	0	0	0	3.47	0.65	2	1.1	5.3	3	69.5	2	0	1	2	2	3	3	13	1	2	3
1	63	1	25.65	1	0	1	0	3.64	0.68	2.3	1	5.4	4.24	55.8	2	3	2	3	1	0	0	11	1	1	1
1	60	1	25.95	1	0	1	1	4.17	1.35	2.9	0.8	4.9	4.07	65.1	1	1	0	2	2	0	2	8	1	1	1
1	52	1	26.35	1	0	1	0	4.35	1.72	2.7	1.1	5.4	5.83	68.6	3	3	3	3	1	3	0	16	1	1	2
1	58	1	23.66	1	1	1	0	5.32	1.18	3.6	1.2	7.1	5.02	78.9	1	1	1	1	1	0	1	6	1	1	2
1	86	1	30.86	1	0	0	0	3.87	1.53	2.2	1.2	5.7	4.92	68.5	2	0	2	1	1	0	3	9	1	2	6
1	66	1	25.06	1	0	0	0	5.22	0.71	3.54	1.33	6.6	5.07	83.5	1	0	0	0	1	0	1	3	0	2	2
1	63	1	24.31	1	1	0	0	3.43	1.24	2.5	0.8	7.1	4.64	54	1	0	2	0	0	0	1	4	0	1	3
1	68	0	27.89	1	0	1	1	5.39	2.17	3.1	1.6	5.2	3.69	62.3	1	1	0	0	0	0	0	2	0	0	6
1	75	1	25.69	1	1	1	1	3.71	1.21	2.5	1	7.2	9.95	134.8	1	0	0	0	1	0	2	4	0	1	6
1	60	0	27.22	1	1	0	0	4	1.54	2.5	1.1	8.2	4.42	58.4	0	0	1	0	1	0	0	2	0	1	3
1	52	1	28.71	1	0	1	0	4.89	3.45	2.6	0.9	5.3	5.61	78	0	1	1	0	1	0	1	4	0	0	4
1	50	1	27.68	1	0	1	0	3.2	1.35	2.1	0.8	6.2	5.23	62.9	1	0	1	0	0	0	0	2	0	0	0
1	55	1	25.71	0	0	1	0	5.04	2.05	3.3	1.5	5.3	4.97	80.3	1	1	1	0	0	0	1	4	0	1	2
1	58	1	23.66	1	0	1	1	4.77	2.27	3.2	1.1	6.3	5.1	85.7	1	2	0	0	1	0	1	5	0	1	1
1	69	1	26.12	0	1	0	0	2.63	0.99	1.2	0.8	8.1	5.93	91	1	1	1	1	0	0	0	4	0	0	2
1	79	0	26.04	1	0	0	0	3.76	0.74	1.7	1.6	6.2	7.47	102.4	0	1	0	1	0	0	0	2	0	2	6
1	73	1	24.57	1	1	0	0	3.81	1.11	2.3	1	6.5	3.95	76	1	1	0	0	0	0	1	3	0	2	6
1	69	1	22.49	1	1	1	0	3.51	0.35	1.7	1.4	10	4.82	50.7	1	0	1	1	0	0	1	4	0	2	6
1	73	0	24.34	1	1	0	0	3.2	0.74	1.6	1.2	10.2	3.53	48.4	1	1	1	1	0	0	0	4	0	0	2
1	59	0	26.37	1	1	0	0	4.8	2.08	3.1	1.1	6.9	5.43	49.6	1	1	0	0	0	0	1	3	0	0	2
1	81	0	23.51	1	0	0	0	3.57	1.12	2.2	0.9	5.9	5.9	54.6	1	0	1	0	0	0	2	4	0	0	3
0	78	0	23.67	1	1	0	0	4.54	1.46	2.7	1.3	9.9	6.77	39.9	1	2	1	0	1	0	1	5	0	2	4
0	73	1	22.66	1	1	0	0	3.57	1.21	2.07	1.17	9.1	7.14	91.7	1	2	1	1	1	3	2	10	1	3	3
0	64	0	25.59	1	0	0	0	3.96	2.16	2.6	0.8	5.8	5.16	51	2	3	2	1	0	0	1	8	1	1	3
0	82	1	24.8	0	0	0	0	3.38	0.64	1.7	1.5	6.1	9.75	75.2	1	1	3	2	1	0	2	10	1	2	6
0	76	1	23.12	1	0	0	0	3.56	0.86	2	1	6.3	7.35	77	2	3	2	2	0	0	1	9	1	3	6
0	61	0	24.68	1	0	0	0	4.2	1.48	2.3	1.4	5.7	6.36	56.9	3	3	0	0	0	3	2	10	1	0	4
0	75	1	27.18	1	0	0	0	2.68	0.4	0.9	1.2	6	6.96	70.9	1	1	1	1	1	0	1	6	1	1	6
0	72	1	26.83	1	0	0	0	3.65	0.85	1.8	1.1	5.7	7.85	73.4	3	2	2	2	0	0	2	11	1	2	6
0	81	0	31.11	1	1	0	0	3.38	0.71	1.67	1.43	6.8	8.52	66	2	3	1	1	0	3	2	12	1	2	5
0	57	1	26.83	1	1	1	1	4.89	1.8	3.3	0.9	9.7	3.44	45.7	2	3	3	3	0	0	1	12	1	2	4
0	76	1	26.12	1	1	0	0	2.43	0.55	1.1	1.1	8.3	2.84	43.6	1	1	3	3	1	0	1	10	1	2	2
0	83	1	25.61	1	0	0	0	3.75	1.1	2	1.4	5.2	7.34	92.2	1	0	0	0	1	0	1	3	0	2	6
0	63	0	30.82	0	0	0	0	5.49	1.28	3.6	1.5	5.9	5.94	45.4	0	0	0	0	0	0	0	0	0	0	5
0	82	1	24.62	1	0	0	0	1.94	1.99	0.98	0.62	5.8	6.46	99.7	0	0	0	0	1	0	0	1	0	2	6
0	67	1	23.66	1	0	0	0	3.18	1.33	1.66	1.21	5.8	4.77	104.1	1	1	0	0	0	0	3	5	0	0	4
0	76	1	23.05	1	0	0	0	3.82	1.21	2.2	1.4	5.5	3.88	46.9	1	0	1	0	1	0	1	4	0	2	6
0	72	1	27.41	0	0	0	0	4.52	1.47	2.6	1.5	5.9	5.75	68.7	0	0	0	1	0	0	1	2	0	1	5
0	60	1	24.22	1	0	1	1	3.89	1.45	2.2	1.2	5.1	4.66	83.4	1	0	2	0	0	0	1	4	0	2	4
0	67	1	30.8	1	1	0	0	5.12	2.57	3.5	1.4	8.6	4.61	56.1	0	1	0	0	0	0	0	1	0	1	5
0	80	1	24.8	0	0	1	0	4.88	0.63	3.4	1.2	5.3	6.29	69.6	1	0	0	0	1	0	1	3	0	1	6
0	55	1	24.61	0	0	0	0	5.54	1.77	3.7	1	5.1	2.58	64.2	1	0	0	1	0	0	1	3	0	0	1
0	55	1	22.76	1	0	0	0	3.85	1.28	2.33	0.99	5.5	3.55	66.7	1	1	1	0	0	0	1	4	0	1	1
0	66	1	20.76	0	1	0	0	2.87	0.95	1.52	1.07	7.7	5.02	91.9	1	0	1	0	0	0	0	2	0	1	2
0	70	1	27.77	1	1	1	0	4.33	1.27	2.79	1.15	13.2	2.8	63.5	1	1	0	0	0	0	1	3	0	2	6
0	62	0	18.36	0	1	0	0	5.47	1.1	3.4	1.5	7.1	5.52	53.5	1	2	0	0	1	0	1	5	0	0	1
0	61	0	24.14	1	1	1	0	3.91	1.18	2.3	1.2	7.4	6.54	58.7	1	1	0	1	1	0	0	4	0	0	2
0	42	1	25.28	1	1	1	0	6.22	5.48	3.1	0.9	6.9	9.15	200.5	1	1	1	1	0	0	0	4	0	0	1
0	65	1	22.77	1	0	0	0	4.4	1.18	3.1	1	5.6	4.68	74.8	1	0	0	0	0	0	0	1	0	1	2
0	65	0	23.42	0	0	0	0	5.69	1.17	3.4	1.2	5.3	6.9	43.1	0	0	0	0	0	0	2	2	0	1	3
0	80	0	24.44	1	1	0	0	3.45	1.72	2.21	0.94	6.8	6.69	66.3	0	0	1	1	1	0	2	5	0	3	6
0	74	0	21.76	1	1	0	0	4.31	1.06	2.8	1.3	9.3	5.49	46.9	1	1	0	0	0	0	3	5	0	1	6
0	74	1	22.15	1	0	0	0	3.96	0.45	1.7	2	5.8	4.48	50.8	1	1	0	0	0	0	3	5	0	2	5
0	88	1	26.42	1	1	0	0	4.73	1.08	3	1.1	6.4	6.16	68.9	1	2	1	0	0	0	1	5	0	3	6
0	79	0	32.46	1	1	0	0	4.63	1.58	3.4	1	7.6	4.4	64.7	1	0	0	0	0	0	1	2	0	2	6
0	64	1	29.41	1	0	1	1	2.6	1.73	1	1.3	5.7	6.2	77.9	0	0	0	0	0	0	0	0	0	1	4
0	82	1	25.71	1	0	0	0	3.4	0.6	1.8	1.5	5.6	5.89	69.1	1	1	0	1	0	0	1	4	0	2	6
0	80	0	23.31	1	1	0	0	6.31	3.85	3.7	1.1	8.3	7.5	93.1	0	0	0	0	0	0	1	1	0	2	3
0	78	1	20.76	0	0	0	0	7.74	0.88	5	1.5	6.6	4.51	69.7	0	0	0	1	0	0	2	3	0	2	4
0	65	1	26.73	1	1	0	0	3.59	2.05	2.4	0.8	6.2	5.66	83.4	1	0	0	0	0	0	2	3	0	2	6
0	65	0	26.56	1	0	0	0	4.86	1.84	3.2	1.23	5.6	5.13	68.1	1	0	0	0	0	0	1	2	0	0	5
0	77	1	22.37	1	1	0	0	3.52	0.87	1.7	1.6	6	6.83	65.2	1	1	1	0	1	0	1	5	0	2	6
0	75	0	24.89	1	1	0	0	6.21	1.35	3.75	1.5	6.8	4.48	60.5	1	2	0	1	0	0	0	4	0	1	6
0	65	0	20.4	1	0	0	0	5.11	0.62	3.1	2.03	5.5	4.24	46.1	1	1	1	0	0	0	1	4	0	0	6
0	73	1	26.83	1	1	1	0	4.03	1.09	2.67	1.19	9.9	6.33	70.4	1	1	1	1	0	0	0	4	0	3	6
0	75	1	24.61	1	1	0	0	4.15	1.35	2.51	1.5	7.7	4.35	83.5	1	1	1	1	1	0	1	6	1	1	6
0	76	1	31.22	1	0	1	0	4.85	1.8	3.21	0.98	6.5	4.27	78.6	2	3	2	2	0	0	2	11	1	2	6
0	73	0	26.37	0	1	0	0	3.95	3.13	2	0.8	6.9	5.06	33.4	1	2	1	2	0	0	1	7	1	1	3
0	70	1	26.56	1	1	1	1	4.97	1.23	3	1.3	6.6	4.52	77	1	1	2	1	0	0	2	7	1	3	6
0	78	0	23.5	1	0	0	0	4.86	1.41	3.2	1.2	5.6	5.15	52.1	3	2	2	2	1	3	1	14	1	2	6
0	77	0	26.64	1	1	0	0	3.37	1.44	1.7	0.8	6.4	5.66	61.4	2	3	2	1	1	0	3	12	1	2	6
0	89	1	28.58	1	1	0	0	3.69	1.84	1.9	1.2	6.9	4.03	60.7	1	1	0	1	1	1	2	7	1	2	6
0	56	1	20.28	1	0	1	1	6.38	1.96	3.7	1.2	6	7.07	98.4	2	3	3	3	1	0	2	14	1	1	4
0	74	1	30.12	0	0	0	0	5.64	1.1	3.4	1.3	5.6	7.97	105.5	1	0	0	1	1	0	2	5	0	2	6
0	62	1	19.57	1	0	1	1	4.06	1.38	2.2	1.3	6.01	6.92	77.9	1	1	1	1	0	0	2	6	1	0	2
0	64	0	26.17	0	0	0	0	4.57	1.32	3.1	1	6.1	5.85	71.7	2	1	1	1	0	0	0	5	0	1	6
0	50	0	29.38	1	0	0	0	5.72	2.98	3.6	1.4	6.2	3.38	45.7	3	3	2	1	1	0	1	11	1	2	6
0	68	0	25.48	0	0	0	0	5.23	3.7	2.7	1.1	5.6	7.48	59.7	3	3	2	1	0	0	0	9	1	0	2
0	79	0	27.34	1	0	0	0	5.69	1.02	3.5	2	5.5	4.78	69.4	1	0	0	0	1	0	0	2	0	1	6
0	85	0	25.97	0	1	0	0	5.98	1.93	3.2	1.3	6.1	5.56	55.1	1	2	0	1	0	0	0	4	0	1	4
0	84	1	26.44	1	0	0	0	3.94	0.77	2.4	1.5	5.7	5.78	91	0	1	0	1	0	0	1	3	0	3	5
0	70	1	18.81	1	1	0	0	4.93	2.9	2.2	2.2	8.1	5.63	74.3	1	1	1	1	0	0	0	4	0	1	2
0	74	0	26.17	1	1	0	0	4.26	0.95	2.8	1.1	6.4	5.05	48.6	1	0	1	0	0	0	1	3	0	1	6
0	65	0	24.14	1	1	0	0	3.85	1.18	2.2	1.2	6.7	9.68	104.6	1	0	1	1	0	0	1	4	0	0	6
0	60	1	25.35	0	1	1	1	4.73	4.23	2.94	0.84	7.2	5.47	78.1	0	0	0	0	0	0	0	0	0	0	2
0	67	0	27.53	1	0	0	0	3.25	1.4	1.22	1.34	5.9	4.78	54.3	1	0	1	1	0	0	0	3	0	2	6
0	62	0	22.95	1	1	0	0	7.35	15.19	2.49	0.9	8.8	5.93	65.3	1	1	0	0	0	0	0	2	0	2	6
0	63	1	24.22	1	0	1	0	3.89	2.76	1.91	0.93	6.2	5.06	85	1	0	0	0	0	0	1	2	0	1	3
0	67	0	18.78	0	0	0	1	5.8	0.93	3.2	1.9	5.6	3.83	53.4	1	1	0	0	0	0	1	3	0	1	5
0	58	1	32.03	1	0	1	0	1.9	0.56	0.6	0.9	7.6	4.21	50	1	1	1	1	0	0	1	5	0	1	4
0	52	1	31.25	0	0	1	1	4.24	0.89	3	0.8	7.8	7.83	74.3	2	3	2	2	1	0	2	12	1	1	2
0	73	0	24.61	1	0	0	0	4.17	1.74	2.6	1.1	5.5	3.43	52.3	2	3	2	0	0	2	0	9	1	0	5
0	79	0	23.05	0	0	0	0	3.25	0.77	1.8	1.2	6.1	1.86	38.1	2	3	3	0	0	0	0	8	1	0	2
0	57	1	25.76	1	0	1	1	6.27	3.38	3.96	1.17	5.7	4.36	86.7	3	0	0	0	0	0	2	5	0	1	2
0	61	1	27.76	0	0	1	1	5.05	1.87	3.4	1	5.8	3.2	58.1	2	3	2	3	1	0	1	12	1	0	1
0	69	1	23.39	0	1	1	0	4.22	0.86	2.8	1.2	9.4	6.24	71.5	2	1	1	0	1	0	2	7	1	2	2
0	69	1	29.41	0	1	0	0	3.16	1.5	1.9	0.7	8.4	5.11	72.7	1	0	1	0	0	0	1	3	0	0	2
0	81	0	20.7	0	0	0	0	2.85	0.94	1.8	0.5	6	9.4	116.2	2	0	1	2	0	0	2	7	1	1	4
0	60	0	30.12	1	1	0	0	3.46	2.78	1.8	1.1	9.4	5.58	60.7	2	3	2	1	1	3	0	12	1	0	4
0	72	0	26.04	0	0	0	0	5.97	1.4	3.5	1.7	5.6	6.49	62	2	3	1	2	1	1	1	11	1	1	2
0	52	1	21.23	1	1	0	0	3.72	0.99	2.1	1.1	6.9	3.58	56.6	2	3	0	1	0	0	0	6	1	1	6
0	69	0	21.23	1	0	1	0	5.93	5.5	2.8	0.9	5.8	6.98	62.8	1	1	0	0	1	0	1	4	0	0	6
0	69	1	27.55	1	0	0	0	2.38	0.92	1.4	0.9	6.1	6.96	79	1	0	2	0	0	0	1	4	0	1	2
0	76	0	24.44	1	1	0	0	4.38	0.9	3.4	1	6.4	9.4	56.7	1	0	1	0	0	0	0	2	0	2	6
0	71	0	20.83	1	0	0	0	4.98	2.53	3.1	0.9	5.9	7.74	54.3	1	0	2	1	0	0	1	5	0	1	5
0	63	1	26.57	0	0	1	1	3.75	1.01	1.7	1.9	6.7	8.28	66	1	0	0	1	0	0	0	2	0	1	4
